# Supplementary material for: Quatrefoil light traps for free-swimming stages of cymothoid parasitic isopods and seasonal variation in their species compositions in the Seto Inland Sea, Japan
Source: Int J Parasitol Parasites Wildl. 2022 Dec 16;20:12–9. doi: 10.1016/j.ijppaw.2022.12.002 (PMC9800258; doi:10.1016/j.ijppaw.2022.12.002)
Supplement: Multimedia component 1 [file mmc1.xlsx]

## Sheet: Sheet4
Supplementary Table S1. List of similarity, accession numbers, and reference accession numbers for each cytochrome c oxidase subunit I (COI) and 16S rRNA, along with collection dates, life stages, total lengths, and species names of the 613 cymothoid free-swimming stages collected with a light trap in this study.
Individual No.	Sampling day	Life stage	Total length (mm)	Identification result	COI			16S rRNA
					Accession	Similarity (%)	Reference Accession	Accession	Similarity	Reference Accession
1	2020-10-17	Manca	2.93	Mothocya parvostis	LC741450	99.6795	LC159573	-	-	-
2	2020-10-17	Manca	2.94	Mothocya parvostis	-	-	-	LC742005	100	LC416622
3	2020-10-17	Manca	3.03	Mothocya parvostis	LC741451	99.4778	LC549150	-	-	-
4	2020-10-17	Juvenile	8.9	Mothocya parvostis	LC741452	99.3651	LC159573	-	-	-
5	2020-10-17	Manca	3.05	Mothocya parvostis	LC741453	99.8447	LC159573	-	-	-
6	2020-10-17	Manca	2.96	Mothocya parvostis	LC741454	99.0566	LC159573	-	-	-
7	2020-10-17	Manca	2.89	Mothocya parvostis	LC741455	99.2063	LC159573	-	-	-
8	2020-10-17	Juvenile	8.02	Mothocya parvostis	LC741456	99.6855	LC159573	-	-	-
9	2020-10-17	Juvenile	6.16	Mothocya parvostis	LC741457	99.5342	LC159573	-	-	-
10	2020-10-17	Juvenile	8.98	Mothocya parvostis	LC741458	99.687	LC159573	-	-	-
11	2020-11-15	Manca	2.8	Mothocya parvostis	LC741459	99.0741	LC549149	-	-	-
12	2020-11-15	Manca	3.02	Mothocya parvostis	LC741460	99.5231	LC159573	-	-	-
13	2020-11-15	Manca	2.87	Mothocya parvostis	LC741461	99.5283	LC159573	-	-	-
14	2020-11-15	Manca	2.87	Mothocya parvostis	LC741462	99.3318	LC549124	-	-	-
15	2020-11-15	Manca	2.88	Mothocya parvostis	LC741463	99.5327	LC159573	-	-	-
16	2020-11-15	Manca	2.67	Mothocya parvostis	LC741464	100	LC159573	-	-	-
17	2020-11-15	Manca	3.29	Mothocya parvostis	LC741465	99.5246	LC159573	-	-	-
18	2020-11-15	Manca	2.93	Mothocya parvostis	LC741466	99.2175	LC159573	-	-	-
19	2020-11-15	Manca	3.23	Mothocya parvostis	LC741467	99.8423	LC159573	-	-	-
20	2020-11-15	Manca	2.93	Mothocya parvostis	LC741468	99.0669	LC159573	-	-	-
21	2020-11-15	Manca	2.97	Mothocya parvostis	LC741469	99.4828	LC549140	LC742006	99.7748	LC159462
22	2020-11-15	Manca	3.04	Mothocya parvostis	LC741470	99.1886	LC549150	-	-	-
23	2020-11-15	Manca	2.85	Mothocya parvostis	LC741471	99.7788	LC549123	-	-	-
24	2020-11-15	Manca	3.24	Mothocya parvostis	LC741472	99.3139	LC412904	-	-	-
25	2020-11-15	Juvenile	8.68	Mothocya parvostis	LC741473	99.2138	LC159573	-	-	-
26	2020-11-15	Juvenile	8.64	Mothocya parvostis	LC741474	99.0726	LC159573	-	-	-
27	2020-11-18	Manca	3.04	Mothocya parvostis	LC741475	99.6914	LC159573	-	-	-
28	2020-11-18	Manca	3.26	Mothocya parvostis	LC741476	99.6855	LC159573	-	-	-
29	2020-11-18	Manca	2.99	Mothocya parvostis	LC741477	99.843	LC159573	-	-	-
30	2020-11-18	Manca	3.48	Mothocya parvostis	LC741478	100	LC159573	-	-	-
31	2020-11-18	Manca	3.19	Mothocya parvostis	LC741479	99.529	LC159573	-	-	-
32	2020-11-18	Manca	3.1	Mothocya parvostis	LC741480	99.843	LC159573	-	-	-
33	2020-11-18	Manca	3.1	Mothocya parvostis	LC741481	99.843	LC159573	-	-	-
34	2020-11-18	Manca	3.07	Mothocya parvostis	LC741482	100	LC159573	-	-	-
35	2020-11-18	Manca	2.81	Mothocya parvostis	LC741483	99.8433	LC159573	-	-	-
36	2020-11-18	Manca	3.21	Mothocya parvostis	LC741484	99.8435	LC159573	-	-	-
37	2020-11-18	Manca	3.01	Mothocya parvostis	LC741485	99.8428	LC159573	-	-	-
38	2020-11-18	Manca	3.37	Mothocya parvostis	LC741486	99.8428	LC159573	-	-	-
39	2020-11-18	Manca	3.11	Mothocya parvostis	LC741487	99.5283	LC159573	-	-	-
42	2020-11-24	Manca	2.71	Mothocya parvostis	LC741488	99.6899	LC159573	-	-	-
43	2020-11-24	Manca	3.2	Mothocya parvostis	LC741489	99.843	LC159573	-	-	-
44	2020-11-24	Manca	2.88	Mothocya parvostis	LC741490	99.5276	LC159573	-	-	-
45	2020-11-24	Manca	3.21	Mothocya parvostis	LC741491	99.5253	LC159573	-	-	-
46	2020-11-24	Manca	2.76	Mothocya parvostis	LC741492	99.843	LC159573	-	-	-
47	2020-11-24	Manca	3.22	Mothocya parvostis	LC741493	99.6815	LC159573	-	-	-
48	2020-11-30	Manca	2.82	Mothocya parvostis	LC741494	99.8379	LC159573	-	-	-
49	2020-11-30	Manca	2.76	Mothocya parvostis	LC741495	100	LC159573	-	-	-
50	2020-11-30	Manca	2.79	Mothocya parvostis	LC741496	99.845	LC159573	-	-	-
51	2020-11-30	Manca	3.41	Mothocya parvostis	LC741497	99.8408	LC159573	-	-	-
52	2020-11-30	Manca	3.15	Mothocya parvostis	LC741498	100	LC159573	-	-	-
53	2020-11-30	Manca	3.24	Mothocya parvostis	LC741499	99.6815	LC159573	-	-	-
54	2020-11-30	Manca	2.82	Mothocya parvostis	LC741500	99.5098	LC159573	-	-	-
55	2020-11-30	Manca	2.9	Mothocya parvostis	LC741501	100	LC159573	-	-	-
56	2020-11-30	Manca	2.86	Mothocya parvostis	LC741502	100	LC159573	-	-	-
57	2020-11-30	Manca	2.8	Mothocya parvostis	LC741503	99.5283	LC159573	-	-	-
58	2020-11-30	Manca	2.8	Mothocya parvostis	LC741504	99.5253	LC159573	-	-	-
59	2020-11-30	Manca	2.61	Mothocya parvostis	LC741505	100	LC159573	-	-	-
60	2020-11-30	Manca	2.81	Mothocya parvostis	LC741506	99.6835	LC159573	-	-	-
61	2020-12-04	Manca	2.75	Mothocya parvostis	-	-	-	LC742007	100	LC416622
62	2020-12-04	Manca	2.85	Mothocya parvostis	LC741507	100	LC159573	-	-	-
64	2020-12-06	Manca	2.79	Mothocya parvostis	LC741508	99.6785	LC159573	-	-	-
65	2020-12-06	Manca	2.83	Mothocya parvostis	LC741509	99.843	LC159573	-	-	-
67	2020-12-09	Manca	2.99	Mothocya parvostis	LC741510	99.843	LC159573	-	-	-
68	2020-12-09	Manca	3.04	Mothocya parvostis	LC741511	99.6683	LC159573	-	-	-
69	2020-12-09	Manca	3.09	Mothocya parvostis	LC741512	100	LC159573	-	-	-
70	2020-12-09	Manca	2.73	Mothocya parvostis	LC741513	99.6835	LC159573	-	-	-
71	2020-12-09	Manca	2.8	Mothocya parvostis	-	-	-	LC742008	99.5556	LC159462
72	2020-12-09	Manca	2.73	Mothocya parvostis	LC741514	100	LC159573	-	-	-
73	2020-12-09	Manca	3.15	Mothocya parvostis	-	-	-	LC742009	100	LC416622
74	2020-12-09	Manca	2.86	Mothocya parvostis	LC741515	99.8466	LC159573	-	-	-
75	2020-12-09	Manca	3.04	Mothocya parvostis	-	-	-	LC742010	99.7664	LC159462
76	2020-12-09	Manca	3.28	Mothocya parvostis	LC741516	99.841	LC159573	-	-	-
77	2020-12-09	Manca	2.96	Mothocya parvostis	LC741517	99.2443	LC549140	-	-	-
78	2020-12-09	Manca	2.79	Mothocya parvostis	LC741518	100	LC159573	-	-	-
79	2020-12-09	Manca	2.82	Mothocya parvostis	LC741519	100	LC159573	-	-	-
80	2020-12-09	Manca	2.96	Mothocya parvostis	LC741520	99.5192	LC159573	-	-	-
81	2020-12-09	Manca	2.76	Mothocya parvostis	LC741521	99.537	LC159573	-	-	-
82	2020-12-09	Manca	3.09	Mothocya parvostis	LC741522	99.688	LC159573	-	-	-
83	2020-12-12	Manca	3.27	Mothocya parvostis	LC741523	99.5223	LC159573	-	-	-
84	2020-12-12	Manca	3.48	Mothocya parvostis	LC741524	99.532	LC159573	-	-	-
85	2020-12-12	Manca	3.28	Mothocya parvostis	-	-	-	LC742011	100	LC416622
86	2020-12-12	Manca	2.9	Mothocya parvostis	LC741525	99.8457	LC159573	-	-	-
87	2020-12-12	Manca	3.46	Mothocya parvostis	LC741526	99.8445	LC159573	-	-	-
88	2020-12-12	Manca	3.19	Mothocya parvostis	LC741527	99.7531	LC549140	-	-	-
89	2020-12-12	Manca	3.52	Mothocya parvostis	LC741528	99.505	LC159573	-	-	-
90	2020-12-12	Manca	3.17	Mothocya parvostis	LC741529	99.2051	LC159573	-	-	-
91	2020-12-12	Manca	3.07	Mothocya parvostis	LC741530	99.6753	LC159573	-	-	-
92	2020-12-12	Manca	2.75	Mothocya parvostis	-	-	-	LC742012	99.7658	LC159462
93	2020-12-12	Manca	2.84	Mothocya parvostis	-	-	-	LC742013	99.7701	LC159462
94	2020-12-12	Manca	2.72	Mothocya parvostis	LC741531	100	LC159573	-	-	-
95	2020-12-12	Manca	3.13	Mothocya parvostis	-	-	-	LC742014	99.0408	LC549152
96	2020-12-12	Manca	2.85	Mothocya parvostis	-	-	-	LC742015	99.5249	LC549152
97	2020-12-12	Manca	3.18	Mothocya parvostis	-	-	-	LC742016	99.768	LC549152
98	2020-12-12	Manca	3.3	Mothocya parvostis	LC741532	99.681	LC159573	-	-	-
99	2020-12-12	Manca	3.05	Mothocya parvostis	LC741533	99.6914	LC159573	-	-	-
100	2020-12-12	Manca	3.06	Mothocya parvostis	LC741534	99.5406	LC159573	-	-	-
101	2020-12-15	Manca	3.01	Mothocya parvostis	LC741535	100	LC159573	-	-	-
102	2020-12-15	Manca	3.27	Mothocya parvostis	LC741536	99.8438	LC159573	-	-	-
103	2020-12-15	Manca	3.33	Mothocya parvostis	LC741537	99.5122	LC159573	-	-	-
104	2020-12-15	Manca	3.33	Mothocya parvostis	LC741538	99.529	LC159573	-	-	-
105	2020-12-15	Manca	3.11	Mothocya parvostis	LC741539	99.3808	LC159573	-	-	-
106	2020-12-15	Manca	2.83	Mothocya parvostis	LC741540	99.5283	LC159573	-	-	-
107	2020-12-15	Manca	3.23	Mothocya parvostis	LC741541	99.3856	LC159573	-	-	-
108	2020-12-15	Manca	3.21	Mothocya parvostis	LC741542	100	LC159573	-	-	-
109	2020-12-15	Manca	2.98	Mothocya parvostis	LC741543	99.5062	LC549123	-	-	-
110	2020-12-15	Manca	3.05	Mothocya parvostis	-	-	-	LC742017	99.7722	LC159462
111	2020-12-15	Manca	2.87	Mothocya parvostis	LC741544	99.0446	LC159573	-	-	-
112	2020-12-15	Manca	2.65	Mothocya parvostis	-	-	-	LC742018	100	LC159462
113	2020-12-15	Manca	3.21	Mothocya parvostis	LC741545	99.6633	LC412904	-	-	-
114	2020-12-15	Manca	2.97	Mothocya parvostis	LC741546	99.3827	LC159573	-	-	-
115	2020-12-15	Manca	2.73	Mothocya parvostis	-	-	-	LC742019	99.7712	LC159462
116	2020-12-15	Manca	3.02	Mothocya parvostis	LC741547	99.8459	LC159573	-	-	-
117	2020-12-15	Manca	2.96	Mothocya parvostis	-	-	-	LC742020	99.7732	LC159462
118	2020-12-15	Manca	2.94	Mothocya parvostis	-	-	-	LC742021	99.7727	LC159462
119	2020-12-15	Manca	3.42	Mothocya parvostis	-	-	-	LC742022	99.7722	LC159462
120	2020-12-15	Manca	3.29	Mothocya parvostis	LC741548	99.4915	LC159573	-	-	-
121	2020-12-15	Manca	2.94	Mothocya parvostis	LC741549	99.686	LC159573	-	-	-
122	2020-12-15	Manca	3.2	Mothocya parvostis	LC741603	99.6779	LC159573	-	-	-
123	2020-12-15	Manca	3.13	Mothocya parvostis	LC741604	99.6678	LC159573	-	-	-
124	2020-12-15	Manca	3.1	Mothocya parvostis	-	-	-	LC742023	99.7525	LC416622
125	2020-12-15	Manca	3.14	Mothocya parvostis	-	-	-	LC742024	99.7696	LC549152
126	2020-12-15	Manca	2.99	Mothocya parvostis	-	-	-	LC742025	99.7712	LC159462
127	2020-12-15	Manca	3.38	Mothocya parvostis	LC741605	100	LC159573	-	-	-
128	2020-12-15	Manca	3.13	Mothocya parvostis	-	-	-	LC742026	99.7722	LC159462
129	2020-12-15	Manca	3.3	Mothocya parvostis	-	-	-	LC742027	99.5495	LC159462
130	2020-12-15	Manca	3.42	Mothocya parvostis	LC741606	99.8392	LC159573	-	-	-
131	2020-12-15	Manca	3.14	Mothocya parvostis	LC741607	99.0291	LC159573	-	-	-
132	2020-12-15	Manca	3.09	Mothocya parvostis	LC741608	99.6558	LC549127	-	-	-
133	2020-12-15	Manca	3.14	Mothocya parvostis	LC741609	99.2296	LC159573	-	-	-
134	2020-12-15	Manca	3.25	Mothocya parvostis	LC741610	100	LC159573	-	-	-
135	2020-12-15	Manca	3.15	Mothocya parvostis	LC741611	99.0625	LC159573	-	-	-
136	2020-12-15	Manca	3.3	Mothocya parvostis	LC741612	99.6845	LC159573	-	-	-
137	2020-12-15	Manca	2.99	Mothocya parvostis	LC741613	99.5356	LC159573	-	-	-
138	2020-12-15	Manca	3.08	Mothocya parvostis	LC741614	99.2188	LC159573	-	-	-
139	2020-12-15	Manca	2.89	Mothocya parvostis	LC741615	99.0741	LC159573	-	-	-
140	2020-12-15	Manca	3.21	Mothocya parvostis	LC741616	99.529	LC159573	-	-	-
141	2020-12-15	Manca	3.29	Mothocya parvostis	LC741617	99.6516	LC412904	-	-	-
142	2020-12-15	Manca	2.75	Mothocya parvostis	LC741618	99.4565	LC412904	-	-	-
143	2020-12-15	Manca	2.94	Mothocya parvostis	LC741619	100	LC159573	-	-	-
144	2020-12-15	Manca	3.05	Mothocya parvostis	LC741620	99.3127	LC412904	-	-	-
145	2020-12-15	Manca	3.26	Mothocya parvostis	LC741621	99.8457	LC159573	-	-	-
146	2020-12-15	Manca	3.46	Mothocya parvostis	LC741622	99.4907	LC412904	-	-	-
147	2020-12-15	Manca	3.17	Mothocya parvostis	LC741623	99.5312	LC159573	-	-	-
148	2020-12-15	Manca	3.35	Mothocya parvostis	LC741624	99.2857	LC412904	-	-	-
149	2020-12-15	Manca	2.85	Mothocya parvostis	LC741625	100	LC159573	-	-	-
150	2020-12-15	Manca	3.09	Mothocya parvostis	LC741626	99.389	LC412904	-	-	-
151	2020-12-15	Manca	3.1	Mothocya parvostis	LC741627	99.529	LC159573	-	-	-
152	2020-12-15	Manca	3.05	Mothocya parvostis	LC741628	100	LC159573	-	-	-
153	2020-12-15	Manca	3.11	Mothocya parvostis	LC741629	99.8428	LC159573	-	-	-
154	2020-12-15	Manca	2.89	Mothocya parvostis	LC741630	99.3769	LC159573	-	-	-
155	2020-12-15	Manca	3.12	Mothocya parvostis	LC741631	99.843	LC159573	-	-	-
156	2020-12-15	Manca	2.96	Mothocya parvostis	LC741632	99.3711	LC159573	-	-	-
157	2020-12-15	Manca	3.29	Mothocya parvostis	LC741633	100	LC159573	-	-	-
158	2020-12-15	Manca	3.32	Mothocya parvostis	LC741634	100	LC159573	-	-	-
159	2020-12-15	Manca	2.85	Mothocya parvostis	LC741635	99.5283	LC159573	-	-	-
160	2020-12-15	Manca	3.16	Mothocya parvostis	LC741636	100	LC159573	-	-	-
161	2020-12-15	Manca		Mothocya parvostis	LC741637	99.843	LC159573	-	-	-
162	2020-12-15	Manca	2.89	Mothocya parvostis	LC741638	99.5161	LC159573	-	-	-
163	2020-12-15	Manca	3.15	Mothocya parvostis	LC741639	99.843	LC159573	-	-	-
164	2020-12-15	Manca	3.25	Mothocya parvostis	LC741640	100	LC159573	-	-	-
165	2020-12-15	Manca	3.24	Mothocya parvostis	LC741641	100	LC159573	-	-	-
166	2020-12-15	Manca	3.24	Mothocya parvostis	LC741642	99.8428	LC159573	-	-	-
167	2020-12-15	Manca	2.83	Mothocya parvostis	LC741643	99.8435	LC159573	-	-	-
168	2020-12-15	Manca	2.98	Mothocya parvostis	LC741644	100	LC159573	-	-	-
169	2020-12-15	Manca	2.88	Mothocya parvostis	LC741645	99.3721	LC159573	-	-	-
170	2020-12-15	Manca	2.84	Mothocya parvostis	LC741646	99.6855	LC159573	-	-	-
171	2020-12-15	Manca	2.65	Mothocya parvostis	LC741647	99.686	LC159573	-	-	-
172	2020-12-15	Manca	3.03	Mothocya parvostis	LC741648	99.8428	LC159573	-	-	-
173	2020-12-15	Manca	3.26	Mothocya parvostis	LC741649	99.529	LC159573	-	-	-
174	2020-12-15	Manca	3.17	Mothocya parvostis	LC741650	99.686	LC159573	-	-	-
175	2020-12-15	Manca	2.71	Mothocya parvostis	LC741651	99.843	LC159573	-	-	-
176	2020-12-15	Manca	3.01	Mothocya parvostis	LC741652	99.843	LC159573	-	-	-
177	2020-12-15	Manca	2.86	Mothocya parvostis	LC741653	100	LC159573	-	-	-
178	2020-12-15	Manca	3.29	Mothocya parvostis	LC741654	99.844	LC159573	-	-	-
179	2020-12-15	Manca	2.89	Mothocya parvostis	LC741655	99.687	LC159573	-	-	-
180	2020-12-15	Manca	3	Mothocya parvostis	LC741656	100	LC159573	-	-	-
181	2020-12-15	Manca	3.17	Mothocya parvostis	LC741657	100	LC159573	-	-	-
182	2020-12-15	Manca	2.7	Mothocya parvostis	LC741658	99.843	LC159573	-	-	-
183	2020-12-15	Manca	3.19	Mothocya parvostis	LC741659	99.8476	LC159573	-	-	-
184	2020-12-15	Manca	3.27	Mothocya parvostis	LC741660	99.687	LC159573	-	-	-
185	2020-12-15	Manca	3.13	Mothocya parvostis	LC741661	99.6855	LC159573	-	-	-
186	2020-12-15	Manca	3.11	Mothocya parvostis	LC741662	99.8445	LC159573	-	-	-
187	2020-12-15	Manca	3.42	Mothocya parvostis	LC741663	99.5968	LC412904	-	-	-
188	2020-12-15	Manca	2.81	Mothocya parvostis	LC741664	99.373	LC159573	-	-	-
189	2020-12-15	Manca	2.9	Mothocya parvostis	LC741665	99.5851	LC412904	-	-	-
190	2020-12-15	Manca	2.74	Mothocya parvostis	LC741666	100	LC159573	-	-	-
191	2020-12-15	Manca	2.88	Mothocya parvostis	LC741667	100	LC159573	-	-	-
192	2020-12-15	Manca	3.17	Mothocya parvostis	LC741668	99.8428	LC159573	-	-	-
193	2020-12-15	Manca	3	Mothocya parvostis	LC741669	99.8442	LC159573	-	-	-
194	2020-12-15	Manca	3.11	Mothocya parvostis	LC741670	99.843	LC159573	-	-	-
195	2020-12-15	Manca	3.17	Mothocya parvostis	LC741671	99.5305	LC159573	-	-	-
196	2020-12-15	Manca	3.08	Mothocya parvostis	LC741672	100	LC159573	-	-	-
197	2020-12-15	Manca	2.92	Mothocya parvostis	LC741673	99.6176	LC412904	-	-	-
198	2020-12-15	Manca	2.57	Mothocya parvostis	LC741674	99.6855	LC159573	-	-	-
199	2020-12-15	Manca	2.77	Mothocya parvostis	LC741675	99.8428	LC159573	-	-	-
200	2020-12-15	Manca	3.35	Mothocya parvostis	LC741676	99.376	LC159573	-	-	-
201	2020-12-15	Manca	2.73	Mothocya parvostis	LC741677	99.8438	LC159573	-	-	-
202	2020-12-15	Manca	3.16	Mothocya parvostis	LC741678	99.6855	LC159573	-	-	-
203	2020-12-15	Manca	3.09	Mothocya parvostis	LC741679	99.537	LC159573	-	-	-
204	2020-12-15	Manca	2.73	Mothocya parvostis	LC741680	99.8447	LC159573	-	-	-
205	2020-12-15	Manca	2.72	Mothocya parvostis	LC741681	99.8433	LC159573	-	-	-
206	2020-12-15	Manca	2.93	Mothocya parvostis	LC741682	99.8438	LC159573	-	-	-
208	2020-12-15	Manca	3.06	Mothocya parvostis	LC741683	99.0431	LC159573	-	-	-
209	2020-12-15	Manca	2.79	Mothocya parvostis	LC741684	99.0769	LC159573	-	-	-
210	2020-12-15	Manca	2.91	Mothocya parvostis	LC741685	99.5298	LC159573	-	-	-
211	2020-12-15	Manca	2.84	Mothocya parvostis	LC741686	99.5215	LC159573	-	-	-
212	2020-12-15	Manca	3.08	Mothocya parvostis	LC741687	99.8438	LC159573	-	-	-
213	2020-12-15	Manca	3.35	Mothocya parvostis	LC741688	99.687	LC159573	-	-	-
214	2020-12-15	Manca	2.96	Mothocya parvostis	LC741689	100	LC159573	-	-	-
215	2020-12-15	Manca	3.19	Mothocya parvostis	LC741690	99.0724	LC412904	-	-	-
216	2020-12-15	Manca	3.07	Mothocya parvostis	LC741691	100	LC159573	-	-	-
217	2020-12-15	Manca	3.17	Mothocya parvostis	LC741692	100	LC159573	-	-	-
218	2020-12-15	Manca	3.44	Mothocya parvostis	LC741693	99.8438	LC159573	-	-	-
219	2020-12-15	Manca	2.81	Mothocya parvostis	LC741694	99.6865	LC159573	-	-	-
220	2020-12-15	Manca	3.19	Mothocya parvostis	LC741695	99.7821	LC412904	-	-	-
221	2020-12-15	Manca	3.18	Mothocya parvostis	LC741696	99.843	LC159573	-	-	-
222	2020-12-15	Manca	3.18	Mothocya parvostis	LC741697	99.469	LC159573	-	-	-
223	2020-12-15	Manca	3.44	Mothocya parvostis	LC741698	99.529	LC159573	-	-	-
224	2020-12-15	Manca	3.21	Mothocya parvostis	LC741699	99.8433	LC159573	-	-	-
225	2020-12-15	Manca	3.05	Mothocya parvostis	LC741700	99.843	LC159573	-	-	-
226	2020-12-15	Manca	3.21	Mothocya parvostis	LC741701	100	LC159573	-	-	-
227	2020-12-15	Manca	3.22	Mothocya parvostis	LC741702	99.843	LC159573	-	-	-
228	2020-12-15	Manca	3.14	Mothocya parvostis	LC741703	100	LC159573	-	-	-
229	2020-12-15	Manca	3.33	Mothocya parvostis	LC741704	99.843	LC159573	-	-	-
230	2020-12-15	Manca	3.07	Mothocya parvostis	LC741705	100	LC159573	-	-	-
231	2020-12-15	Manca	2.71	Mothocya parvostis	LC741706	99.8435	LC159573	-	-	-
232	2020-12-15	Manca	2.84	Mothocya parvostis	LC741707	99.6865	LC159573	-	-	-
233	2020-12-15	Manca	2.99	Mothocya parvostis	LC741708	100	LC159573	-	-	-
234	2020-12-15	Manca	3.06	Mothocya parvostis	LC741709	99.8435	LC159573	-	-	-
235	2020-12-15	Manca	2.92	Mothocya parvostis	LC741710	99.8438	LC159573	-	-	-
236	2020-12-15	Manca	3.1	Mothocya parvostis	LC741711	99.3721	LC159573	-	-	-
237	2020-12-15	Manca	2.85	Mothocya parvostis	LC741712	99.8418	LC159573	-	-	-
238	2020-12-15	Manca	2.56	Mothocya parvostis	LC741713	99.3478	LC412904	-	-	-
239	2020-12-15	Manca	3.34	Mothocya parvostis	LC741714	99.6904	LC159573	-	-	-
240	2020-12-15	Manca	3.1	Mothocya parvostis	LC741715	99.5327	LC159573	-	-	-
241	2020-12-15	Manca	2.81	Mothocya parvostis	LC741716	99.681	LC159573	-	-	-
242	2020-12-15	Manca	3.07	Mothocya parvostis	LC741717	99.3711	LC159573	-	-	-
243	2020-12-15	Manca	2.69	Mothocya parvostis	LC741718	99.8428	LC159573	-	-	-
244	2020-12-15	Manca	3.8	Mothocya parvostis	LC741719	99.8413	LC159573	-	-	-
245	2020-12-15	Manca	2.94	Mothocya parvostis	LC741720	99.6855	LC159573	-	-	-
246	2020-12-15	Manca	3.02	Mothocya parvostis	LC741721	99.8428	LC159573	-	-	-
247	2020-12-15	Manca	3.02	Mothocya parvostis	LC741722	100	LC159573	-	-	-
248	2020-12-15	Manca	2.97	Mothocya parvostis	LC741723	100	LC159573	-	-	-
249	2020-12-15	Manca	2.99	Mothocya parvostis	LC741724	99.5283	LC159573	-	-	-
250	2020-12-15	Manca	3.31	Mothocya parvostis	LC741725	99.6855	LC159573	-	-	-
251	2020-12-15	Manca	3.08	Mothocya parvostis	LC741726	100	LC159573	-	-	-
252	2020-12-15	Manca	3.23	Mothocya parvostis	LC741727	100	LC159573	-	-	-
253	2020-12-15	Manca	3.37	Mothocya parvostis	LC741728	99.8428	LC159573	-	-	-
254	2020-12-15	Manca	3.07	Mothocya parvostis	LC741729	100	LC159573	-	-	-
255	2020-12-15	Manca	3.29	Mothocya parvostis	LC741730	99.842	LC159573	-	-	-
256	2020-12-15	Manca	3.2	Mothocya parvostis	LC741731	99.7608	LC412904	-	-	-
257	2020-12-15	Manca	2.89	Mothocya parvostis	LC741732	99.5283	LC159573	-	-	-
258	2020-12-15	Manca	3.23	Mothocya parvostis	LC741733	99.8433	LC159573	-	-	-
259	2020-12-15	Manca	2.77	Mothocya parvostis	LC741734	99.843	LC159573	-	-	-
260	2020-12-15	Manca	3.2	Mothocya parvostis	LC741735	100	LC159573	-	-	-
261	2020-12-15	Manca	2.93	Mothocya parvostis	LC741736	99.6855	LC159573	-	-	-
262	2020-12-15	Manca	2.79	Mothocya parvostis	LC741737	100	LC159573	-	-	-
263	2020-12-15	Manca	2.79	Mothocya parvostis	-	-	-	LC742028	99.7706	LC159462
264	2020-12-15	Manca	2.87	Mothocya parvostis	LC741738	99.4958	LC549142	-	-	-
265	2020-12-15	Manca	2.88	Mothocya parvostis	LC741739	99.1653	LC159573	-	-	-
266	2020-12-15	Manca	2.79	Mothocya parvostis	-	-	-	LC742029	99.5261	LC549152
267	2020-12-15	Manca	2.31	Mothocya parvostis	LC741740	99.3721	LC159573	-	-	-
268	2020-12-15	Manca	3.11	Mothocya parvostis	LC741741	99.687	LC159573	-	-	-
269	2020-12-15	Manca	2.84	Mothocya parvostis	LC741742	99.374	LC159573	-	-	-
270	2020-12-15	Manca	3.2	Mothocya parvostis	LC741743	99.1857	LC159573	-	-	-
271	2020-12-15	Manca	2.99	Mothocya parvostis	LC741744	99.8428	LC159573	-	-	-
272	2020-12-15	Manca	2.91	Mothocya parvostis	LC741745	99.5253	LC159573	-	-	-
273	2020-12-15	Manca	3.23	Mothocya parvostis	LC741746	99.6552	LC159573	-	-	-
274	2020-12-15	Manca	3.29	Mothocya parvostis	LC741747	99.843	LC159573	-	-	-
275	2020-12-15	Manca	2.79	Mothocya parvostis	LC741748	99.6815	LC159573	-	-	-
276	2020-12-15	Manca	2.77	Mothocya parvostis	LC741749	100	LC159573	-	-	-
277	2020-12-15	Manca	2.98	Mothocya parvostis	LC741750	99.2565	LC549123	-	-	-
278	2020-12-15	Manca	3.32	Mothocya parvostis	LC741751	99.5231	LC159573	-	-	-
279	2020-12-15	Manca	3.38	Mothocya parvostis	-	-	-	LC742030	99.7758	LC159462
280	2020-12-15	Manca	3.19	Mothocya parvostis	LC741752	100	LC159573	-	-	-
281	2020-12-15	Manca	3.07	Mothocya parvostis	LC741753	99.3721	LC159573	-	-	-
282	2020-12-15	Manca	2.96	Mothocya parvostis	LC741754	99.5276	LC159573	-	-	-
283	2020-12-15	Manca	3.21	Mothocya parvostis	LC741755	99.529	LC159573	-	-	-
284	2020-12-15	Manca	3.07	Mothocya parvostis	LC741756	99.686	LC159573	-	-	-
285	2020-12-15	Manca	3.32	Mothocya parvostis	LC741757	100	LC159573	-	-	-
286	2020-12-15	Manca	3.16	Mothocya parvostis	LC741758	99.8433	LC159573	-	-	-
287	2020-12-15	Manca	2.99	Mothocya parvostis	LC741759	99.5399	LC159573	-	-	-
288	2020-12-15	Manca	3.04	Mothocya parvostis	LC741760	100	LC412904	-	-	-
289	2020-12-15	Manca	3.11	Mothocya parvostis	LC741761	99.3684	LC549145	-	-	-
290	2020-12-15	Manca	3.7	Mothocya parvostis	LC741762	99.3475	LC159573	-	-	-
291	2020-12-15	Manca	3.1	Mothocya parvostis	LC741763	99.6855	LC159573	-	-	-
292	2020-12-15	Manca	3.45	Mothocya parvostis	LC741764	99.8428	LC159573	-	-	-
293	2020-12-15	Manca	3.25	Mothocya parvostis	LC741765	99.842	LC159573	-	-	-
294	2020-12-15	Manca	2.91	Mothocya parvostis	LC741766	99.5298	LC159573	-	-	-
295	2020-12-15	Manca	3.23	Mothocya parvostis	LC741767	99.0625	LC159573	-	-	-
296	2020-12-15	Manca	3.08	Mothocya parvostis	LC741768	99.8428	LC159573	-	-	-
297	2020-12-15	Manca	3.01	Mothocya parvostis	LC741769	99.5041	LC159573	-	-	-
298	2020-12-15	Manca	3.32	Mothocya parvostis	LC741770	99.8433	LC159573	-	-	-
299	2020-12-15	Manca	2.77	Mothocya parvostis	LC741771	99.681	LC159573	-	-	-
300	2020-12-15	Manca	3.09	Mothocya parvostis	LC741772	99.6737	LC159573	-	-	-
301	2020-12-15	Manca	3.28	Mothocya parvostis	LC741773	99.8366	LC159573	-	-	-
302	2020-12-15	Manca	3.36	Mothocya parvostis	LC741774	99.5298	LC159573	-	-	-
303	2020-12-15	Manca	3.09	Mothocya parvostis	LC741775	99.8425	LC159573	-	-	-
304	2020-12-15	Manca	3.34	Mothocya parvostis	LC741776	99.8433	LC159573	-	-	-
305	2020-12-15	Manca	2.71	Mothocya parvostis	LC741777	99.6815	LC159573	-	-	-
306	2020-12-15	Manca	3.24	Mothocya parvostis	LC741778	99.8425	LC159573	-	-	-
307	2020-12-15	Manca	3.11	Mothocya parvostis	LC741779	99.8308	LC159573	-	-	-
308	2020-12-15	Manca	3	Mothocya parvostis	LC741780	99.843	LC159573	-	-	-
309	2020-12-15	Manca	3.29	Mothocya parvostis	LC741781	99.6835	LC159573	-	-	-
310	2020-12-15	Manca	3.21	Mothocya parvostis	LC741782	99.7768	LC549150	-	-	-
311	2020-12-15	Manca	3.24	Mothocya parvostis	LC741783	100	LC159573	-	-	-
313	2020-12-15	Manca	3.01	Mothocya parvostis	LC741784	100	LC159573	-	-	-
314	2020-12-15	Manca	2.93	Mothocya parvostis	LC741785	99.3721	LC159573	-	-	-
315	2020-12-15	Manca	3.22	Mothocya parvostis	LC741786	99.604	LC549127	-	-	-
316	2020-12-15	Manca	2.94	Mothocya parvostis	LC741787	99.8418	LC159573	-	-	-
317	2020-12-15	Manca	3.06	Mothocya parvostis	LC741788	100	LC159573	-	-	-
318	2020-12-15	Manca	2.73	Mothocya parvostis	LC741789	99.8405	LC159573	-	-	-
319	2020-12-15	Manca	3	Mothocya parvostis	LC741790	99.843	LC159573	-	-	-
320	2020-12-15	Manca	3.23	Mothocya parvostis	LC741791	99.5305	LC159573	-	-	-
321	2020-12-15	Manca	3.1	Mothocya parvostis	LC741792	99.8408	LC159573	-	-	-
322	2020-12-15	Manca	3.06	Mothocya parvostis	LC741793	99.3701	LC159573	-	-	-
323	2020-12-15	Manca	3.05	Mothocya parvostis	LC741794	99.5283	LC159573	-	-	-
324	2020-12-15	Manca	2.9	Mothocya parvostis	LC741795	99.6865	LC159573	-	-	-
325	2020-12-15	Manca	2.7	Mothocya parvostis	LC741796	100	LC159573	-	-	-
326	2020-12-15	Manca	2.93	Mothocya parvostis	LC741797	99.529	LC159573	-	-	-
327	2020-12-15	Manca	2.98	Mothocya parvostis	LC741798	99.8438	LC159573	-	-	-
328	2020-12-15	Manca	3.12	Mothocya parvostis	LC741799	99.8435	LC159573	-	-	-
329	2020-12-15	Manca	2.53	Mothocya parvostis	LC741800	99.8279	LC159573	-	-	-
330	2020-12-15	Manca	2.74	Mothocya parvostis	LC741801	99.3721	LC159573	-	-	-
331	2020-12-15	Manca	2.91	Mothocya parvostis	LC741802	99.8428	LC159573	-	-	-
332	2020-12-15	Manca	2.89	Mothocya parvostis	LC741803	99.3681	LC159573	-	-	-
333	2020-12-15	Manca	3.15	Mothocya parvostis	LC741804	99.8428	LC159573	-	-	-
334	2020-12-15	Manca	3.24	Mothocya parvostis	LC741805	99.5283	LC159573	-	-	-
335	2020-12-15	Manca	2.87	Mothocya parvostis	LC741806	99.843	LC159573	-	-	-
336	2020-12-15	Manca	2.64	Mothocya parvostis	LC741807	99.843	LC159573	-	-	-
337	2020-12-15	Manca	3.29	Mothocya parvostis	LC741808	99.843	LC159573	-	-	-
338	2020-12-15	Manca	2.88	Mothocya parvostis	LC741809	100	LC159573	-	-	-
339	2020-12-15	Manca	2.86	Mothocya parvostis	LC741810	99.8433	LC159573	-	-	-
340	2020-12-15	Manca	3.42	Mothocya parvostis	LC741811	100	LC159573	-	-	-
341	2020-12-15	Manca	3.15	Mothocya parvostis	LC741812	99.651	LC159573	-	-	-
342	2020-12-15	Manca	3.09	Mothocya parvostis	LC741813	99.8267	LC159573	-	-	-
343	2020-12-15	Manca	2.72	Mothocya parvostis	LC741814	100	LC159573	-	-	-
344	2020-12-15	Manca	3.01	Mothocya parvostis	LC741815	99.6835	LC159573	-	-	-
345	2020-12-15	Manca	3.24	Mothocya parvostis	LC741816	99.8342	LC159573	-	-	-
346	2020-12-15	Manca	2.99	Mothocya parvostis	LC741817	99.843	LC159573	-	-	-
347	2020-12-15	Manca	3.17	Mothocya parvostis	LC741818	99.5283	LC159573	-	-	-
348	2020-12-15	Manca	3.1	Mothocya parvostis	-	-	-	LC742031	99.2736	LC549152
351	2020-12-15	Manca	3.03	Mothocya parvostis	LC741819	99.843	LC159573	-	-	-
359	2021-06-10	Manca	3.45	Mothocya parvostis	LC741820	100	LC159573	-	-	-
360	2021-06-10	Manca	3.16	Mothocya parvostis	LC741821	100	LC159573	-	-	-
361	2021-06-10	Manca	2.98	Mothocya parvostis	-	-	-	LC742032	100	LC159462
362	2021-06-10	Manca	3.12	Mothocya parvostis	LC741822	99.8379	LC159573	-	-	-
363	2021-06-10	Manca	3.22	Mothocya parvostis	-	-	-	LC742033	99.5536	LC159462
364	2021-06-10	Manca	3.37	Mothocya parvostis	LC741823	99.687	LC159573	-	-	-
365	2021-06-10	Manca	3.26	Mothocya parvostis	LC741824	99.8408	LC159573	-	-	-
366	2021-06-10	Manca	3.37	Mothocya parvostis	LC741825	100	LC159573	-	-	-
367	2021-06-10	Manca	3.26	Mothocya parvostis	-	-	-	LC742034	99.7701	LC549152
368	2021-06-10	Manca	3.18	Mothocya parvostis	LC741826	99.604	LC549142	-	-	-
369	2021-06-10	Manca	3.32	Mothocya parvostis	LC741827	99.4907	LC549140	-	-	-
370	2021-06-10	Manca	3.14	Mothocya parvostis	LC741828	100	LC159573	-	-	-
371	2021-06-10	Manca	3	Mothocya parvostis	-	-	-	LC742035	99.7706	LC159462
372	2021-06-10	Manca	2.63	Mothocya parvostis	LC741829	99.6198	LC412904	-	-	-
373	2021-06-10	Manca	3.12	Mothocya parvostis	LC741830	99.6825	LC159573	-	-	-
374	2021-06-10	Manca	2.89	Mothocya parvostis	LC741831	99.8418	LC159573	-	-	-
375	2021-06-10	Manca	3.35	Mothocya parvostis	-	-	-	LC742036	99.7701	LC159462
376	2021-06-10	Manca	3.06	Mothocya parvostis	LC741832	100	LC159573	-	-	-
377	2021-06-10	Manca	2.96	Mothocya parvostis	-	-	-	LC742037	99.5381	LC159462
378	2021-06-10	Manca	2.78	Mothocya parvostis	LC741833	99.3671	LC159573	-	-	-
379	2021-06-10	Manca	3.52	Mothocya parvostis	LC741834	99.53	LC159573	-	-	-
380	2021-06-10	Manca	3.16	Mothocya parvostis	LC741835	99.7636	LC549145	-	-	-
381	2021-06-10	Manca	3.45	Mothocya parvostis	-	-	-	LC742038	99.7543	LC549152
382	2021-06-10	Manca	2.95	Mothocya parvostis	LC741836	99.4403	LC412904	-	-	-
383	2021-06-10	Manca	2.96	Mothocya parvostis	-	-	-	LC742039	99.4975	LC416622
384	2021-06-10	Manca	3	Mothocya parvostis	LC741837	99.2021	LC549150	-	-	-
385	2021-06-10	Manca	3.36	Mothocya parvostis	-	-	-	LC742040	99.5465	LC159462
386	2021-06-10	Manca	3.2	Mothocya parvostis	LC741838	99.6795	LC159573	-	-	-
387	2021-06-10	Manca	2.8	Mothocya parvostis	LC741839	100	LC412904	-	-	-
388	2021-06-10	Manca	2.8	Mothocya parvostis	LC741840	99.681	LC159573	-	-	-
389	2021-06-10	Manca	3.17	Mothocya parvostis	-	-	-	LC742041	100	LC159462
390	2021-06-10	Manca	3.24	Mothocya parvostis	-	-	-	LC742042	99.5444	LC159462
391	2021-06-10	Manca	3.35	Mothocya parvostis	-	-	-	LC742043	99.2327	LC549172
392	2021-06-10	Manca	3.12	Mothocya parvostis	LC741841	99.5754	LC549143	-	-	-
393	2021-06-10	Manca	3.26	Mothocya parvostis	LC741842	99.3818	LC159573	-	-	-
394	2021-06-10	Manca	2.93	Mothocya parvostis	LC741843	100	LC159573	-	-	-
395	2021-06-10	Manca	3.47	Mothocya parvostis	LC741844	99.8476	LC159573	-	-	-
396	2021-06-10	Manca	3.1	Mothocya parvostis	LC741845	100	LC159573	-	-	-
397	2021-06-10	Manca	3.54	Mothocya parvostis	LC741846	99.5283	LC159573	-	-	-
398	2021-06-10	Manca	3.14	Mothocya parvostis	-	-	-	LC742044	100	LC159462
399	2021-06-10	Manca	3.01	Mothocya parvostis	LC741847	99.0228	LC159573	-	-	-
400	2021-06-10	Manca	3.21	Mothocya parvostis	LC741848	99.8428	LC159573	-	-	-
401	2021-06-10	Manca	3.02	Mothocya parvostis	LC741849	99.3808	LC159573	-	-	-
402	2021-06-10	Manca	3.27	Mothocya parvostis	LC741850	99.6732	LC159573	-	-	-
403	2021-06-10	Manca	3.07	Mothocya parvostis	LC741851	99.8425	LC159573	-	-	-
404	2021-06-10	Manca	2.8	Mothocya parvostis	LC741852	99.5098	LC159573	-	-	-
405	2021-06-10	Manca	3.05	Mothocya parvostis	LC741853	99.5276	LC159573	-	-	-
406	2021-06-10	Manca	3.34	Mothocya parvostis	LC741854	99.687	LC159573	-	-	-
407	2021-06-10	Manca	3.52	Mothocya parvostis	LC741855	99.6047	LC549143	-	-	-
408	2021-06-10	Manca	3.9	Ceratothoa verrucosa	LC741856	99.3318	LC160317	-	-	-
409	2021-06-10	Manca	3.46	Mothocya parvostis	-	-	-	LC742045	99.5444	LC159462
410	2021-06-10	Manca	3.57	Mothocya parvostis	LC741857	99.8099	LC412904	-	-	-
411	2021-06-10	Manca	3.08	Mothocya parvostis	LC741858	99.5349	LC159573	-	-	-
412	2021-06-10	Manca	2.85	Mothocya parvostis	LC741859	99.686	LC159573	-	-	-
413	2021-06-10	Manca	3.26	Mothocya parvostis	LC741860	99.8418	LC159573	-	-	-
414	2021-06-10	Manca	3.04	Mothocya parvostis	LC741861	99.686	LC159573	-	-	-
415	2021-06-10	Manca	3.25	Mothocya parvostis	-	-	-	LC742046	99.7712	LC159462
416	2021-06-10	Manca	2.77	Mothocya parvostis	-	-	-	LC742047	99.7732	LC159462
417	2021-06-10	Manca	3.45	Mothocya parvostis	LC741862	99.4792	LC412904	-	-	-
418	2021-06-10	Manca	3.41	Mothocya parvostis	LC741863	99.0909	LC549127	-	-	-
419	2021-06-10	Manca	3.07	Mothocya parvostis	LC741864	99.5485	LC549150	-	-	-
420	2021-06-10	Manca	3.09	Mothocya parvostis	LC741865	99.5349	LC159573	-	-	-
421	2021-06-10	Manca	3.28	Mothocya parvostis	LC741866	99.843	LC159573	-	-	-
422	2021-06-10	Manca	3.13	Mothocya parvostis	LC741867	99.8428	LC159573	-	-	-
423	2021-06-10	Manca	3.15	Mothocya parvostis	LC741868	100	LC159573	-	-	-
424	2021-06-10	Manca	3.18	Mothocya parvostis	LC741869	99.6139	LC549148	-	-	-
425	2021-06-10	Manca	3.01	Mothocya parvostis	LC741870	99.1243	LC549140	-	-	-
426	2021-06-10	Manca	3.26	Mothocya parvostis	LC741871	99.4737	LC412904	-	-	-
427	2021-06-10	Manca	3.01	Mothocya parvostis	LC741872	99.2523	LC159573	-	-	-
428	2021-06-10	Manca	3.19	Mothocya parvostis	LC741873	99.5276	LC159573	-	-	-
429	2021-06-10	Manca	3.06	Mothocya parvostis	LC741874	100	LC159573	-	-	-
430	2021-06-10	Manca	3.1	Mothocya parvostis	LC741875	99.4163	LC549150	-	-	-
431	2021-06-10	Manca	2.92	Mothocya parvostis	LC741876	99.5312	LC159573	-	-	-
432	2021-06-10	Manca	3.26	Mothocya parvostis	LC741877	99.8361	LC159573	-	-	-
433	2021-06-10	Manca	3.45	Mothocya parvostis	LC741878	99.374	LC159573	-	-	-
434	2021-06-10	Manca	2.99	Mothocya parvostis	LC741879	99.8459	LC159573	-	-	-
435	2021-06-10	Manca	3.25	Mothocya parvostis	LC741880	99.687	LC159573	-	-	-
436	2021-06-10	Manca	3.07	Mothocya parvostis	LC741881	99.6689	LC159573	-	-	-
437	2021-06-10	Manca	3.35	Mothocya parvostis	LC741882	99.6865	LC159573	-	-	-
438	2021-06-10	Manca	2.93	Mothocya parvostis	LC741883	99.1379	LC412904	-	-	-
439	2021-06-10	Manca	2.82	Mothocya parvostis	LC741884	99.537	LC159573	-	-	-
440	2021-06-10	Manca	2.68	Mothocya parvostis	LC741885	99.8452	LC159573	-	-	-
441	2021-06-10	Manca	3.01	Mothocya parvostis	LC741886	99.5399	LC159573	-	-	-
442	2021-06-10	Manca	2.91	Mothocya parvostis	LC741887	99.5726	LC412904	-	-	-
443	2021-06-10	Manca	3.24	Mothocya parvostis	LC741888	99.6855	LC159573	-	-	-
444	2021-06-10	Manca	3.26	Mothocya parvostis	LC741889	99.4819	LC549150	-	-	-
445	2021-06-10	Manca	3.06	Mothocya parvostis	LC741890	99.843	LC159573	-	-	-
446	2021-06-10	Manca	3.39	Mothocya parvostis	LC741891	100	LC159573	-	-	-
447	2021-06-10	Manca	3.35	Mothocya parvostis	LC741892	99.1289	LC159573	-	-	-
448	2021-06-10	Manca	3.2	Mothocya parvostis	LC741893	100	LC159573	-	-	-
449	2021-06-10	Manca	3.14	Mothocya parvostis	LC741894	99.687	LC159573	-	-	-
450	2021-06-10	Manca	3.01	Mothocya parvostis	LC741895	99.5215	LC412904	-	-	-
451	2021-06-10	Manca	3.27	Mothocya parvostis	LC741896	99.5074	LC159573	-	-	-
452	2021-06-10	Manca	2.87	Mothocya parvostis	LC741897	99.843	LC159573	-	-	-
453	2021-06-10	Manca	2.93	Mothocya parvostis	LC741898	99.8433	LC159573	-	-	-
454	2021-06-10	Manca	3.21	Mothocya parvostis	LC741899	99.2188	LC159573	-	-	-
455	2021-06-10	Manca	3.48	Mothocya parvostis	LC741900	99.8267	LC159573	-	-	-
456	2021-06-10	Manca	3.09	Mothocya parvostis	LC741901	99.529	LC159573	-	-	-
457	2021-06-10	Manca	2.93	Mothocya parvostis	-	-	-	LC742048	99.5565	LC159462
458	2021-06-10	Manca	3.48	Mothocya parvostis	LC741902	100	LC159573	-	-	-
459	2021-06-10	Manca	2.94	Mothocya parvostis	LC741903	99.3827	LC159573	-	-	-
460	2021-06-10	Manca	3.34	Mothocya parvostis	-	-	-	LC742049	100	LC159462
461	2021-06-10	Manca	3.25	Mothocya parvostis	-	-	-	LC742050	99.7722	LC159462
462	2021-06-10	Manca	3.47	Mothocya parvostis	LC741904	99.8469	LC159573	-	-	-
463	2021-06-10	Manca	2.92	Mothocya parvostis	LC741905	99.8366	LC159573	-	-	-
464	2021-06-10	Manca	3.07	Mothocya parvostis	LC741906	99.5	LC159573	-	-	-
465	2021-06-10	Manca	3.67	Mothocya parvostis	LC741907	100	LC159573	-	-	-
466	2021-06-10	Manca	3.15	Mothocya parvostis	LC741908	99.8408	LC159573	-	-	-
467	2021-06-10	Manca	3.2	Mothocya parvostis	LC741909	100	LC159573	-	-	-
468	2021-06-10	Manca	3.33	Mothocya parvostis	LC741910	99.8392	LC159573	-	-	-
469	2021-06-10	Manca	3.46	Ceratothoa verrucosa	-	-	-	LC742051	99.7817	LC159444
470	2021-06-10	Manca	3.13	Mothocya parvostis	LC741911	99.8447	LC159573	-	-	-
471	2021-06-10	Manca	3.35	Mothocya parvostis	LC741912	99.843	LC159573	-	-	-
472	2021-06-10	Manca	3.1	Mothocya parvostis	-	-	-	LC742052	100	LC159462
473	2021-06-10	Manca	3.21	Mothocya parvostis	LC741913	99.8366	LC159573	-	-	-
474	2021-06-10	Manca	3.55	Mothocya parvostis	-	-	-	LC742053	99.5434	LC159462
475	2021-06-10	Manca	3.1	Mothocya parvostis	LC741914	99.684	LC159573	-	-	-
476	2021-06-10	Manca	3.31	Mothocya parvostis	LC741915	99.8377	LC159573	-	-	-
477	2021-07-10	Manca	3.96	Mothocya parvostis	-	-	-	LC742054	99.7712	LC159462
478	2021-07-10	Manca	3.98	Ceratothoa verrucosa	LC741916	99.0323	LC159556	-	-	-
479	2021-07-10	Manca	3.57	Mothocya parvostis	-	-	-	LC742055	99.7701	LC159462
480	2021-07-10	Juvenile	9.17	Ceratothoa verrucosa	LC741917	99.8433	LC160317	-	-	-
481	2021-07-10	Manca	3.96	Ceratothoa verrucosa	LC741918	99.3631	LC159556	-	-	-
482	2021-07-10	Manca	3.98	Ceratothoa verrucosa	LC741919	99.6855	LC159556	-	-	-
483	2021-07-10	Manca	4.38	Ceratothoa verrucosa	LC741920	99.683	LC159556	-	-	-
484	2021-07-10	Manca	3.71	Ceratothoa verrucosa	LC741921	99.8377	LC160317	-	-	-
485	2021-07-10	Manca	3.24	Ceratothoa verrucosa	-	-	-	LC742056	100	LC159444
486	2021-07-10	Manca	3.67	Ceratothoa verrucosa	-	-	-	LC742057	100	LC159444
487	2021-08-06	Juvenile	7.69	Mothocya parvostis	LC741922	99.8438	LC159573	-	-	-
488	2021-08-06	Juvenile	7.79	Mothocya parvostis	LC741923	99.8428	LC159573	-	-	-
489	2021-08-06	Manca	3.19	Mothocya parvostis	LC741924	99.1424	LC159573	-	-	-
491	2021-08-06	Manca	3.03	Mothocya parvostis	LC741925	100	LC159573	-	-	-
492	2021-08-06	Manca	2.73	Mothocya parvostis	LC741926	99.3277	LC549142	-	-	-
493	2021-08-06	Manca	3.66	Mothocya parvostis	LC741927	99.843	LC159573	-	-	-
495	2021-08-06	Juvenile	6.75	Mothocya parvostis	LC741928	99.683	LC159573	-	-	-
496	2021-08-06	Juvenile	8.8	Mothocya parvostis	LC741929	99.8333	LC159573	-	-	-
497	2021-08-06	Manca	2.76	Mothocya parvostis	LC741930	99.2188	LC159573	-	-	-
498	2021-08-06	Manca	3.16	Mothocya parvostis	LC741931	99.1349	LC159573	-	-	-
499	2021-08-06	Manca	2.79	Mothocya parvostis	LC741932	99.1667	LC159573	-	-	-
500	2021-08-06	Manca	3.06	Mothocya parvostis	LC741933	99.529	LC159573	-	-	-
501	2021-09-07	Juvenile	8.14	Mothocya parvostis	LC741934	99.5223	LC159573	-	-	-
502	2021-09-07	Manca	3.22	Mothocya parvostis	LC741935	100	LC159573	-	-	-
503	2021-09-07	Manca	2.94	Mothocya parvostis	LC741936	99.8433	LC159573	-	-	-
504	2021-09-07	Manca	2.7	Mothocya parvostis	LC741937	100	LC159573	-	-	-
505	2021-09-07	Manca	2.96	Mothocya parvostis	LC741938	99.843	LC159573	-	-	-
506	2021-09-07	Manca	2.88	Mothocya parvostis	LC741939	100	LC159573	-	-	-
507	2021-09-07	Manca	2.71	Mothocya parvostis	LC741940	99.8428	LC159573	-	-	-
510	2021-09-07	Manca	2.72	Mothocya parvostis	LC741941	100	LC159573	-	-	-
511	2021-09-07	Manca	2.63	Mothocya parvostis	LC741942	100	LC159573	-	-	-
512	2021-09-07	Manca	2.99	Mothocya parvostis	LC741943	99.8428	LC159573	LC742058	99.7727	LC159462
513	2021-09-07	Manca	2.74	Mothocya parvostis	LC741944	100	LC159573	-	-	-
514	2021-09-07	Manca	2.61	Mothocya parvostis	-	-	-	LC742059	99.7717	LC159462
515	2021-09-07	Manca	3.19	Mothocya parvostis	-	-	-	LC742060	99.5455	LC159462
516	2021-09-07	Manca	3.04	Mothocya parvostis	LC741945	99.5276	LC159573	-	-	-
517	2021-09-07	Manca	3.14	Mothocya parvostis	-	-	-	LC742061	99.7712	LC159462
518	2021-09-07	Manca	2.88	Mothocya parvostis	LC741946	99.686	LC159573	-	-	-
519	2021-09-07	Manca	2.78	Mothocya parvostis	LC741947	99.843	LC159573	-	-	-
520	2021-09-07	Manca	3.31	Mothocya parvostis	LC741948	99.8418	LC159573	-	-	-
521	2021-09-07	Manca	3.21	Mothocya parvostis	LC741949	99.8428	LC159573	-	-	-
522	2021-09-07	Manca	3.49	Mothocya parvostis	LC741950	99.6855	LC159573	-	-	-
523	2021-09-07	Manca	3.35	Mothocya parvostis	LC741951	99.8428	LC159573	-	-	-
524	2021-09-07	Manca	3.12	Mothocya parvostis	-	-	-	LC742062	99.7706	LC159462
525	2021-09-07	Manca	2.93	Mothocya parvostis	-	-	-	LC742063	99.7701	LC159462
527	2021-09-07	Manca	2.86	Mothocya parvostis	LC741952	100	LC159573	-	-	-
528	2021-09-07	Manca	2.6	Mothocya parvostis	-	-	-	LC742064	99.7326	LC416622
529	2021-09-07	Manca	2.6	Mothocya parvostis	LC741953	99.8425	LC159573	-	-	-
530	2021-09-07	Manca	2.9	Mothocya parvostis	LC741954	99.8428	LC159573	-	-	-
531	2021-09-07	Manca	2.43	Mothocya parvostis	LC741955	99.8433	LC159573	-	-	-
532	2021-09-07	Manca	2.66	Mothocya parvostis	LC741956	100	LC549145	-	-	-
533	2021-09-07	Manca	2.72	Mothocya parvostis	LC741957	99.2895	LC159573	-	-	-
534	2021-09-07	Manca	2.76	Mothocya parvostis	LC741958	99.686	LC159573	-	-	-
535	2021-09-07	Manca	2.95	Mothocya parvostis	LC741959	100	LC159573	-	-	-
536	2021-09-07	Manca	3.98	Ceratothoa carinata	LC741960	99.19	LC724050	LC742065	100	LC724052
537	2021-09-07	Manca	2.99	Mothocya parvostis	LC741961	99.8433	LC159573	-	-	-
538	2021-09-07	Manca	3	Mothocya parvostis	LC741962	99.8428	LC159573	-	-	-
539	2021-09-07	Manca	2.89	Mothocya parvostis	-	-	-	LC742066	99.0805	LC549152
540	2021-09-07	Manca	2.87	Mothocya parvostis	LC741963	99.8452	LC159573	-	-	-
541	2021-09-07	Manca	3.09	Mothocya parvostis	LC741964	99.6825	LC159573	-	-	-
542	2021-09-07	Manca	3.21	Mothocya parvostis	LC741965	100	LC159573	-	-	-
543	2021-09-07	Manca	2.72	Mothocya parvostis	LC741966	99.5	LC159573	-	-	-
544	2021-09-07	Manca	2.67	Mothocya parvostis	LC741967	99.6241	LC549124	-	-	-
545	2021-09-07	Manca	2.68	Mothocya parvostis	LC741968	100	LC159573	-	-	-
546	2021-09-07	Manca	2.73	Mothocya parvostis	LC741969	100	LC159573	-	-	-
547	2021-09-07	Manca	2.7	Mothocya parvostis	LC741970	99.5208	LC159573	-	-	-
548	2021-09-07	Manca	2.79	Mothocya parvostis	LC741971	100	LC159573	-	-	-
549	2021-09-07	Manca	2.85	Mothocya parvostis	LC741972	99.1749	LC159573	-	-	-
550	2021-09-07	Manca	3.03	Mothocya parvostis	LC741973	99.5399	LC159573	-	-	-
551	2021-09-07	Manca	2.84	Mothocya parvostis	LC741974	99.187	LC159573	-	-	-
552	2021-10-06	Juvenile	9.63	Mothocya parvostis	-	-	-	LC742067	99.7743	LC159462
553	2021-10-06	Juvenile	8.79	Mothocya parvostis	LC741975	100	LC412904	-	-	-
554	2021-10-06	Manca	4.72	Ceratothoa verrucosa	-	-	-	LC742068	99.7758	LC159444
555	2021-10-06	Manca	4.15	Ceratothoa carinata	LC741976	98.9	LC724049	LC742069	99.5392	LC724051
556	2021-10-06	Manca	4.5	Ceratothoa carinata	LC741977	98.9	LC724049	LC742070	99.3103	LC724051
557	2021-10-06	Manca	2.51	Mothocya parvostis	LC741978	99.6933	LC159573	-	-	-
558	2021-10-06	Manca	2.93	Mothocya parvostis	LC741979	100	LC159573	-	-	-
559	2021-10-06	Manca	2.99	Mothocya parvostis	-	-	-	LC742071	100	LC159462
560	2021-10-06	Manca	3.25	Mothocya parvostis	-	-	-	LC742072	99.759	LC416622
561	2021-10-06	Manca	2.84	Mothocya parvostis	-	-	-	LC742073	100	LC159462
562	2021-10-06	Manca	3.08	Mothocya parvostis	-	-	-	LC742074	99.5444	LC159462
563	2021-10-06	Manca	2.85	Mothocya parvostis	-	-	-	LC742075	99.5465	LC159462
564	2021-10-06	Manca	2.97	Mothocya parvostis	-	-	-	LC742076	99.2248	LC549152
565	2021-10-06	Manca	2.43	Mothocya parvostis	-	-	-	LC742077	99.5444	LC159462
566	2021-10-06	Manca	2.61	Mothocya parvostis	-	-	-	LC742078	99.7722	LC159462
567	2021-10-06	Manca	2.87	Mothocya parvostis	LC741980	100	LC412904	-	-	-
568	2021-10-06	Manca	2.8	Mothocya parvostis	-	-	-	LC742079	99.7722	LC159462
569	2021-10-06	Manca	3	Mothocya parvostis	LC741981	99.8457	LC159573	-	-	-
570	2021-10-06	Manca	3	Mothocya parvostis	-	-	-	LC742080	99.7722	LC159462
571	2021-10-06	Manca	3.22	Mothocya parvostis	-	-	-	LC742081	100	LC159462
572	2021-10-06	Juvenile	9.17	Mothocya parvostis	LC741982	99.1935	LC412904	-	-	-
573	2021-10-06	Juvenile	8.86	Mothocya parvostis	LC741983	99.4434	LC412904	-	-	-
574	2021-10-06	Juvenile	9.76	Mothocya parvostis	LC741984	99.4565	LC549140	-	-	-
575	2021-10-06	Juvenile	9.41	Mothocya parvostis	-	-	-	LC742082	99.5444	LC159462
576	2021-10-06	Juvenile	9.68	Mothocya parvostis	-	-	-	LC742083	99.7722	LC159462
577	2021-10-06	Manca	4.43	Ceratothoa verrucosa	LC741985	99.5363	LC159556	-	-	-
578	2021-10-06	Manca	4.37	Ceratothoa carinata	LC741986	98.87	LC724050	LC742084	99.45	LC724052
579	2021-10-06	Manca	4.24	Ceratothoa carinata	LC741987	99.19	LC724050	LC742085	99.0783	LC724051
580	2021-10-06	Manca	2.81	Mothocya parvostis	-	-	-	LC742086	99.5402	LC549152
581	2021-10-06	Manca	3.18	Mothocya parvostis	LC741988	99.0741	LC159573	-	-	-
582	2021-10-06	Manca	3.26	Mothocya parvostis	-	-	-	LC742087	99.2126	LC416622
583	2021-10-06	Manca	2.95	Mothocya parvostis	-	-	-	LC742088	99.0991	LC159462
584	2021-10-06	Manca	3.17	Mothocya parvostis	-	-	-	LC742089	99.21	LC549177
585	2021-10-06	Manca	2.89	Mothocya parvostis	-	-	-	LC742090	99.2147	LC549177
586	2021-10-06	Manca	3.06	Mothocya parvostis	LC741989	100	LC159573	-	-	-
587	2021-10-06	Manca	2.7	Mothocya parvostis	-	-	-	LC742091	99.7436	LC549152
588	2021-10-06	Manca	3.21	Mothocya parvostis	LC741990	99.446	LC549150	-	-	-
589	2021-10-06	Manca	3.3	Mothocya parvostis	-	-	-	LC742092	99.7519	LC549152
590	2021-10-06	Manca	3.16	Mothocya parvostis	-	-	-	LC742093	99.4667	LC416622
591	2021-10-06	Manca	3.11	Mothocya parvostis	LC741991	100	LC159573	-	-	-
592	2021-10-06	Manca	3.29	Mothocya parvostis	LC741992	99.1497	LC159573	-	-	-
593	2021-10-06	Manca	3.29	Mothocya parvostis	-	-	-	LC742094	99.2288	LC159462
594	2021-10-06	Manca	3.7	Mothocya parvostis	-	-	-	LC742095	99.7462	LC549152
595	2021-10-06	Manca	2.89	Mothocya parvostis	LC741993	99.7368	LC412904	-	-	-
596	2021-10-06	Juvenile	2.99	Mothocya parvostis	-	-	-	LC742096	99.5402	LC549152
597	2021-10-06	Juvenile	8.23	Mothocya parvostis	LC741994	99.4709	LC412904	-	-	-
598	2021-10-06	Juvenile	9.16	Mothocya parvostis	LC741995	100	LC412904	-	-	-
599	2021-10-06	Manca	3.47	Mothocya parvostis	-	-	-	LC742097	99.7481	LC159462
600	2021-10-06	Manca	3.49	Mothocya parvostis	-	-	-	LC742098	99.5455	LC159462
601	2021-10-06	Manca	3.2	Mothocya parvostis	-	-	-	LC742099	99.5495	LC159462
602	2021-10-06	Manca	2.77	Mothocya parvostis	-	-	-	LC742100	99.5495	LC159462
603	2021-10-06	Manca	2.64	Mothocya parvostis	-	-	-	LC742101	99.7758	LC159462
604	2021-10-06	Manca	3.04	Mothocya parvostis	LC741996	99.5161	LC159573	-	-	-
605	2021-10-06	Manca	3.34	Mothocya parvostis	LC741997	99.7773	LC412904	-	-	-
606	2021-10-06	Manca	3.1	Mothocya parvostis	LC741998	99.8457	LC159573	-	-	-
607	2021-10-06	Manca	3.18	Mothocya parvostis	-	-	-	LC742102	100	LC416622
608	2021-10-06	Manca	3.29	Mothocya parvostis	-	-	-	LC742103	99.7669	LC159462
609	2021-10-06	Manca	3.01	Mothocya parvostis	LC741999	99.2331	LC159573	-	-	-
611	2021-11-06	Manca	3.04	Mothocya parvostis	-	-	-	LC742104	99.7727	LC159462
612	2021-11-06	Manca	2.94	Mothocya parvostis	-	-	-	LC742105	100	LC159462
613	2021-11-06	Manca	3.51	Mothocya parvostis	-	-	-	LC742106	99.7712	LC159462
614	2021-11-06	Manca	3.19	Mothocya parvostis	-	-	-	LC742107	99.5402	LC159462
615	2021-11-06	Manca	2.99	Mothocya parvostis	-	-	-	LC742108	99.7717	LC159462
616	2021-11-06	Juvenile	9.51	Mothocya parvostis	LC742000	100	LC159573	LC742109	100	LC159462
617	2021-11-06	Juvenile	7.11	Mothocya parvostis	LC742001	99.8447	LC159573	LC742110	99.7706	LC159462
618	2021-11-06	Manca	3.15	Mothocya parvostis	-	-	-	LC742111	99.5465	LC159462
619	2021-11-06	Manca	3.44	Mothocya parvostis	-	-	-	LC742112	99.7722	LC159462
620	2021-12-04	Juvenile	9.49	Mothocya parvostis	-	-	-	LC742113	99.7732	LC159462
621	2021-12-04	Manca	3.37	Mothocya parvostis	-	-	-	LC742114	99.7701	LC159462
622	2021-12-04	Manca	3.21	Mothocya parvostis	-	-	-	LC742115	99.7732	LC159462
623	2021-12-04	Manca	2.93	Mothocya parvostis	-	-	-	LC742116	99.7722	LC159462
624	2021-12-04	Manca	3.32	Mothocya parvostis	-	-	-	LC742117	99.7706	LC159462
625	2021-12-04	Manca	3.07	Mothocya parvostis	-	-	-	LC742118	99.5316	LC159462
626	2021-12-04	Manca	3.29	Mothocya parvostis	-	-	-	LC742119	99.7669	LC159462
627	2021-12-04	Manca	3.01	Mothocya parvostis	-	-	-	LC742120	99.3151	LC159462
628	2021-12-04	Manca	3.2	Mothocya parvostis	LC742002	99.5253	LC159573	LC742121	99.7732	LC159462
629	2021-12-04	Manca	3.07	Mothocya parvostis	-	-	-	LC742122	100	LC159462
630	2021-12-04	Manca	3.17	Mothocya parvostis	LC742003	99.7792	LC412904	LC742123	99.7712	LC159462
631	2021-12-04	Manca	2.92	Mothocya parvostis	-	-	-	LC742124	99.5455	LC159462
632	2021-12-04	Manca	3.03	Mothocya parvostis	-	-	-	LC742125	100	LC159462
633	2021-12-04	Manca	3.09	Mothocya parvostis	-	-	-	LC742126	100	LC159462
634	2021-12-04	Manca	3.36	Mothocya parvostis	LC742004	100	LC159573	-	-	-
